# Supplementary material for: Large-scale genomic deletion in spl39 activates immune responses and confers resistance to rice bacterial blight
Source: Front Plant Sci. 2025 Aug 11;16:1639365. doi: 10.3389/fpls.2025.1639365 (PMC12376784; doi:10.3389/fpls.2025.1639365)
Supplement: Supplementary file 1 [file Table1.xlsx]

## Sheet: Sheet1
	Forward primer	Reverse primer
BSR21	CAAGAAACCTCAATCCGAGC	CTCCTCCCGATCCCAATC	For mapping
BSR22	TCTTTCCATCACAACATTCCA	CCTCCACCCTCCTCCAGTA	For mapping
BSR25	CGTGCCCTTCTAAACAATCG	TGTACGCAACCAAAAACGTC	For mapping
BSR29	GCGCACTCCGATAGGAATTA	GTCAAGAACAGCAACGCAAG	For mapping
FM1	CAAAACCAGATACGCGAGGT	CCCAGAAAGAGAGAGGAGGAA	For mapping
FM2	TCGTCGAGAATTTAGTTCAGGTT	CCGTGAAATATATCGGAGGAA	For mapping
FM3	GAGTAGAAATTAATCAACATCATCACG	GCAGCTGGACATGATTAGGG	For mapping
FM4	CCGTAAGATGGTAAGGAATGACA	CGTTGGCACTATACATTTCATTTT	For mapping
FM5	TGCTGTTGACACTTGACAGGTAGC	CACAATTATTGCGGCTCATCG	For mapping
FM6	GTGGTAAAGTGGGGGAGTGA	CAAACGGAAAGAATCCCAGA	For mapping
FM7	TGAAGAGCCCTGTAGGCAAT	AAACGGGGGCAATAATAAGC	For mapping
A1	TGGCCATAAAGAAGTTGGTG	GAGCACATCGGCTAAGGAAG	For chromosome walking
A2	TCCTTCCTTCTGCAACTGGT	ATCAAGTGCCTAGCCGTGTC	For chromosome walking
A3	ATCAAGTGCCTAGCCGTGTC	GCTGCTTCTCAAAATCTCTCA	For chromosome walking
A4	CCCTACAAGCTAGAGGATAGTTGC	TGCTCTTTGTCTGCATACGG	For chromosome walking
A5	GGGAACGCATCCTATGTACC	GCACAGATCGTTCAAGCGTA	For chromosome walking
A6	TCGGAGAAACTCAGGGAGTC	CGGAATTAGCATGTCCCAAG	For chromosome walking
A7	TGGACGATTGCACGTTAAGA	GCATCGGGCTAGTATCTTCG	For chromosome walking
A8	TACGGCCGTTTTGAAACCTA	GGCTGTTGGGGTAAAAGACA	For chromosome walking
A9	AGGAGGAGAGGGACAGTCGT	TTTCGGTCCGCTCTGTAAAT	For chromosome walking
A10	GAGGATGAGCTTTCCACCAA	GCTGCAACAACAGCATAGGA	For chromosome walking
A11	GCTGCAACAACAGCATAGGA	GCGGAATATTTTCTCGGACA	For chromosome walking
A12	CCTTACGAAGGTATCCAGAGG	CCTTACGAAGGTATCCAGAGG	For chromosome walking
A13	TTTCCTCTCCTCCCATCAGA	TTGTGCTGTTGTGTTGCTCA	For chromosome walking
A14	CGATGCAGCCTTGAATAACA	CGAAAAATGCAACCTTGACC	For chromosome walking
A15	GGACCCGAACAGTTGTATGC	TAGATCTTGCCGAGGGCTTA	For chromosome walking
A16	AGCTGATTTTGCACCCATTT	CGCGCTAGCACTAGGATTG	For chromosome walking
A17	GGATTGCTAGATGCACATGC	GCATGTGCATCTAGCAATCC	For chromosome walking
A18	TGAGGCATGGAGCACTTATG	GCTTCTTGCACAAGGAGGAG	For chromosome walking
U1	CGGCTAAAATCATCTGCTTG	GAAGGACATCAACACGCTCA	For chromosome walking
U2	GTGCAAAGGCCATTTTAGGT	TACTGGTAGGGGCCAACCTT	For chromosome walking
U3	ATGATGACCTTAGCCGCATC	ACCAGCCCATCAAGACATTC	For chromosome walking
U4	TTGCCAACAACAAGTTGCAT	TTTTAGCACCAACGGGATTC	For chromosome walking
D1	GCCCCTGTTGCTGTATGATT	CGGGGAGCAACATATAAGGA	For chromosome walking
D2	TGTGTCTGTATGTTGTCTGTTTCG	TGTGCATGCAAGTTAATGGTT	For chromosome walking
D3	GAGGGAGGAGGAGGAAGAAA	CGGGTCTTCAACCAAAAGAG	For chromosome walking
D4	CCATTCTTTTGCGACTGTCA	TGCCCTCTTTGTGATCAATG	For chromosome walking
D5	ACTTCCAAATTGGCTTGTGC	CTTTGGGACATTCTGCGATT	For chromosome walking
qRT-OsPR1a	GGCCAATCTCCCTACTGATTAA	GCATAAACACGTAGCATAGCAT	For gene expression analysis
qRT-OsPR1b	TACGCCAGCCAGAGGAGC	GCCGAACCCCAGAAGAGG	For gene expression analysis
qRT-OsPR10a	GGTGTGGGAAGCACATACAA	GTCTCCGTCGAGTGTGACTTG	For gene expression analysis
qRT-OsPAL1	GACCCTGTATTTTCTTCGTTCG	AGTAGCAATACTTTCACCCCAA	For gene expression analysis
qRT-OsAOS2	GGAGGAAGCTGCTGCAATAC	GTGTCGTACCGGAGGAAGAG	For gene expression analysis
qRT-OsActin1	CAGGCCGTCCTCTCTCTGTA	AAGGATAGCATGGGGGAGAG	For gene expression analysis
